# Supplementary material for: Praseodymium Orthoniobate and Praseodymium Substituted Lanthanum Orthoniobate: Electrical and Structural Properties
Source: Materials (Basel). 2022 Mar 18;15(6):2267. doi: 10.3390/ma15062267 (PMC8954274; doi:10.3390/ma15062267)
Supplement: Supplementary file 1 [file materials-15-02267-s001.zip]

Archive with 1 entries (1 files):
- materials-1564480-supplementary.pdf
